# Supplementary material for: Ischemic stroke alters immune cell niche and chemokine profile in mice independent of spontaneous bacterial infection
Source: Immun Inflamm Dis. 2019 Nov 5;7(4):326–41. doi: 10.1002/iid3.277 (PMC6842816; doi:10.1002/iid3.277)
Supplement: Supplementary file 1 — Supporting information [file IID3-7-326-s001.xlsx]

## Sheet: Supplemental Table 1
Supplemental Table 1. Recovery of bacteria from the lungs 24 or 72 hours following tMCAO
Surgery group	Hours Post-Surgery	Neurological Score	Total CFU Recovered Per Lung
sham	24	0	0
sham	24	0	0
sham	24	0	0
tMCAO	24	2	0
tMCAO	24	2	0
tMCAO	24	2	0
tMCAO	24	2	0
sham	72	0	0
sham	72	0	0
sham	72	0	0
sham	72	0	2575
sham	72	0	0
sham	72	0	3875
tMCAO	72	2	0
tMCAO	72	2	0
tMCAO	72	2	6000
tMCAO	72	2	2100
tMCAO	72	2	2325
tMCAO	72	2	0
tMCAO	72	2	800
